# Supplementary material for: Using Serially Collected Specimens to Investigate the Potential Population Genetic Consequences of Reported Declines in Eastern Woodland Salamanders
Source: Ecol Evol. 2026 Jan 18;16(1):e72805. doi: 10.1002/ece3.72805 (PMC12812449; doi:10.1002/ece3.72805)
Supplement: Supplementary file 1 — Appendix S1. [file ECE3-16-e72805-s002.xlsx]

## Sheet: Master
Sample_ID	Species	Locality	Sample_type	Combined	Year	Extr_Qubit	Total_extr	Library_qubit	Total_lib	PCR_cycles	Pool_group	Extraction_method	Cleaned_reads	Exogenous_contamination	Perc_reads_mapping	Average_coverage	Downsample Factor (samtools_s_Seed.prop_randomly_subsampled)	Mean	Downsample_depth	SNPs	Prop_SNPs
64111	cinereus	IGG	Blood	cinereus_IGG_Blood	1985	70	3500	6	360	15	PA1	PPS	2674218	2.54	19.28	14.1	25.999	28.8433	21.25	913	41.4623
64114	cinereus	IGG	Blood	cinereus_IGG_Blood	1985	524	26200	8	480	15	PA1	PPS	3353568	3.03	28.48	29.86	25.8372		26.82	2157	97.9564
64115	cinereus	IGG	Blood	cinereus_IGG_Blood	1985	144	7200	12	720	14	PA1	PPS	3114026	2.66	20.73	16.96	25.999		25.19	1118	50.772
64116	cinereus	IGG	Blood	cinereus_IGG_Blood	1985	108	5400	9	540	15	PA1	PPS	3181612	2.22	20.58	16.15	25.999		24.86	940	42.6885
64117	cinereus	IGG	Blood	cinereus_IGG_Blood	1985	640	32000	2.93	175.8	15	PA1	PPS	12188062	3.38	19.98	62.42	25.4005		31.25	2078	94.3688
64119	cinereus	IGG	Blood	cinereus_IGG_Blood	1985	478	23900	6	360	15	PA1	PPS	6215006	2.86	20.62	33.57	25.7447		30.88	1800	81.7439
74130	cylindraceus	IGG	Blood	cylindraceus_IGG_Blood	1994	448	22400	5	300	15	PA5	PPS	9727792	3.08	31.88	89.3	25.224	41.4267	20.67	2200	99.9092
74131	cylindraceus	IGG	Blood	cylindraceus_IGG_Blood	1994	123	6150	13	780	16	PA5	PPS	4994108	5.2	24.09	32.44	25.6165		49.01	647	29.3824
74132	cylindraceus	IGG	Blood	cylindraceus_IGG_Blood	1994	782	39100	14	840	15	PA5	PPS	130046	3.25	44.48	2.54	25.9999		3.72	635	28.8374
66872	glutinosus	SG	Blood	glutinosus_SG_Blood	1986	450	22500	5	300	15	PA8	PPS	20504702	2.95	24.1	118.22	25.0846	50.9925	14.05	2196	99.7275
66873	glutinosus	SG	Blood	glutinosus_SG_Blood	1986	400	20000	10	600	15	PA7	PPS	9187656	2.95	31.06	81.71	25.1224		11.69	2201	99.9546
66874	glutinosus	SG	Blood	glutinosus_SG_Blood	1986	520	26000	5	300	15	PA7	PPS	12366216	3.48	22.43	55.11	25.1815		13.54	2168	98.4559
66875	glutinosus	SG	Blood	glutinosus_SG_Blood	1986	208	10400	11	660	14	PA7	PPS	6330298	3.23	22.91	26.69	25.3747		13.9	1957	88.8738
66877	glutinosus	SG	Blood	glutinosus_SG_Blood	1986	135	6750	11	660	15	PA7	PPS	1047990	2.73	23.23	8.13	25.999		15.09	490	22.2525
66885	glutinosus	SG	Blood	glutinosus_SG_Blood	1986	103	5150	12	720	15	PA7	PPS	11080958	2.84	27.11	71.57	25.1397		14.2	2148	97.5477
66888	glutinosus	SG	Blood	glutinosus_SG_Blood	1986	121	6050	11	660	15	PA7	PPS	6106066	3.22	24.6	31.08	25.3218		13.39	2038	92.5522
66889	glutinosus	SG	Blood	glutinosus_SG_Blood	1986	126	6300	11	660	15	PA7	PPS	2679662	3.13	23.78	15.43	25.6481		15.94	1035	47.0027
67852	yonahlossee	IGG	Blood	yonahlossee_IGG_Blood	1986	810	40500	9	540	15	PB1	PPS	6855896	3.33	22.14	28.86	25.9356	32.541	29.58	1932	87.7384
72331	yonahlossee	IGG	Blood	yonahlossee_IGG_Blood	1992	174	8700	10	600	14	PB1	PPS	1796746	3.52	28	12.75	26		15.14	1365	61.9891
72332	yonahlossee	IGG	Blood	yonahlossee_IGG_Blood	1992	160	8000	11	660	14	PB1	PPS	6502710	3.1	21.78	25.98	26		28.51	1859	84.4233
72333	yonahlossee	IGG	Blood	yonahlossee_IGG_Blood	1992	712	35600	6	360	15	PB2	PPS	3330158	3.32	33.79	35.23	25.7664		25.99	2193	99.5913
72334	yonahlossee	IGG	Blood	yonahlossee_IGG_Blood	1992	738	36900	12	720	15	PA12	PPS	5491902	3.12	32.29	55.89	25.4831		26.28	2201	99.9546
72336	yonahlossee	IGG	Blood	yonahlossee_IGG_Blood	1992	832	41600	13	780	15	PA11	PPS	5409392	2.99	35.04	59.84	25.4512		25.99	2202	100
72337	yonahlossee	IGG	Blood	yonahlossee_IGG_Blood	1992	238	11900	8	480	14	PB2	PPS	7156602	3.24	22.74	29.96	25.9012		32.44	1587	72.0708
72338	yonahlossee	IGG	Blood	yonahlossee_IGG_Blood	1992	276	13800	10	600	14	PB1	PPS	2801860	3.04	29.44	24.66	26		24.97	2161	98.1381
72339	yonahlossee	IGG	Blood	yonahlossee_IGG_Blood	1992	278	13900	7	420	14	PB2	PPS	2868130	2.83	30.26	23.95	26		24.47	2090	94.9137
75650	yonahlossee	IGG	Blood	yonahlossee_IGG_Blood	1996	628	31400	3	180	15	PB2	PPS	3467184	3.06	29.82	28.29	25.9544		27.19	2136	97.0027
66799	yonahlossee	SG	Blood	yonahlossee_SG_Blood	1986	178	17800	9	540	14	PB2	PPS	4359036	3.02	27.76	29.11	31.1834	34.425	9	1732	78.6558
66808	yonahlossee	SG	Blood	yonahlossee_SG_Blood	1986	102	5100	14	840	16	PA11	PPS	6546796	3.8	28.58	46.4	25.4095		23.05	1980	89.9183
66809	yonahlossee	SG	Blood	yonahlossee_SG_Blood	1986	71	3550	10	600	16	PB1	PPS	2546964	3.41	33.17	28.3	25.6714		19.38	2134	96.9119
66810	yonahlossee	SG	Blood	yonahlossee_SG_Blood	1986	15.2	760	12	720	16	PB1	PPS	3258818	3.45	32.44	33.89	25.5606		19.4	2160	98.0926
461396	cinereus	IGG	FFS	cinereus_IGG_FFS	1972	200	8000	11.11	355.55	5	P4	Hybrid	6973228	4.61	13.37	26.32	25.9498	25.814	40.54	2121	96.3215
461398	cinereus	IGG	FFS	cinereus_IGG_FFS	1972	200	8000	9.78	313.11	5	P4	Hybrid	8943898	5.25	11.72	29.46	25.8486		40.9	2119	96.2307
461399	cinereus	IGG	FFS	cinereus_IGG_FFS	1972	200	8000	43.62	1395.74	7	P5	Hybrid	8697448	6.31	10.62	26.13	25.9568		41.37	2050	93.0972
461400	cinereus	IGG	FFS	cinereus_IGG_FFS	1972	35.5	1420	32.42	1037.41	7	P5	Hybrid	4999424	6.29	10.45	15.52	25.999		27.09	2010	91.2807
461401	cinereus	IGG	FFS	cinereus_IGG_FFS	1972	21.5	860	10.02	320.61	5	P4	Hybrid	7498854	5.05	11.71	25.17	25.9932		39.75	2103	95.5041
461405	cinereus	IGG	FFS	cinereus_IGG_FFS	1972	200	8000	7.51	240.19	5	P4	Hybrid	12240616	5.74	9.53	29.71	25.8415		41.53	2100	95.3678
461411	cinereus	IGG	FFS	cinereus_IGG_FFS	1972	200	8000	7.29	233.25	5	P4	Hybrid	6482688	5.37	11.87	22.64	25.999		36.55	2127	96.594
461412	cinereus	IGG	FFS	cinereus_IGG_FFS	1972	10	400	10.27	328.78	5	P4	Hybrid	4087882	5.25	14.03	18.09	25.999		30.1	2050	93.0972
461414	cinereus	IGG	FFS	cinereus_IGG_FFS	1972	200	8000	32.96	1054.78	7	P4	Hybrid	6366922	5.78	12.73	24.28	26.0297		3.13	2073	94.1417
461415	cinereus	IGG	FFS	cinereus_IGG_FFS	1972	200	8000	9.23	295.27	5	P4	Hybrid	10021262	4.91	14.2	40.82	25.999		62.71	2150	97.6385
422670	cinereus	SG	FFS	cinereus_SG_FFS	1972	5	200	21.58	690.47	7	P7	Hybrid	9543112	6.49	7.69	20.48	26.2207		9.95	2056	93.3697
422671	cinereus	SG	FFS	cinereus_SG_FFS	1972	35.6	1424	7.12	227.89	5	P7	Hybrid	7163594	5	12.34	25.2	25.9921		40.09	2140	97.1844
422680	cinereus	SG	FFS	cinereus_SG_FFS	1974	200	8000	23.63	756.17	7	P6	Hybrid	13638404	4.82	14.78	55.66	25.999		82.34	2169	98.5014
422681	cinereus	SG	FFS	cinereus_SG_FFS	1974	37	1480	8.98	287.42	5	P6	Hybrid	11312142	4.38	14.2	46.85	25.5336		40.41	2164	98.2743
422705	cinereus	SG	FFS	cinereus_SG_FFS	1978	33	1320	9.94	318.09	5	P7	Hybrid	2602166	9.47	12.01	8.64	25.999		17.34	1570	71.2988
422708	cinereus	SG	FFS	cinereus_SG_FFS	1978	35	1400	8.87	283.86	5	P7	Hybrid	4083018	7.76	11.13	11.81	25.999		22.29	1864	84.6503
422709	cinereus	SG	FFS	cinereus_SG_FFS	1978	46	1840	8.06	258.01	5	P7	Hybrid	2468208	7.77	13.35	9.57	25.999		18.4	1718	78.02
422710	cinereus	SG	FFS	cinereus_SG_FFS	1978	46	1840	11.96	382.85	5	P7	Hybrid	1370536	10.38	13.13	5	25.999		11.22	1176	53.406
422711	cinereus	SG	FFS	cinereus_SG_FFS	1978	200	8000	10.09	322.95	5	P7	Hybrid	245026	12.55	23.89	1.98	25.999		5.29	489	22.2071
422715	cinereus	SG	FFS	cinereus_SG_FFS	1978	5.1	204	11.33	362.4	5	P7	Hybrid	1858684	10.52	11.24	5.67	25.999		12.62	1192	54.1326
461337	cylindraceus	IGG	FFS	cylindraceus_IGG_FFS	1972	25	1250	10.69	342.06	5	P2	Hybrid	10932118	12.91	12.31	24.17	25.8275	20	35	2138	97.0936
461359	cylindraceus	IGG	FFS	cylindraceus_IGG_FFS	1972	70	5600	8.5	271.88	5	P2	Hybrid	6333382	17.59	11.08	13.56	25.9999		24.83	1976	89.7366
461360	cylindraceus	IGG	FFS	cylindraceus_IGG_FFS	1972	45	2250	9.76	312.44	5	P2	Hybrid	9372446	15.13	12.91	21.53	25.9289		34.64	2103	95.5041
461365	cylindraceus	IGG	FFS	cylindraceus_IGG_FFS	1972	79	3950	10.72	343.01	5	P2	Hybrid	12893304	11.79	10.46	24.76	25.8078		34.72	2159	98.0472
461366	cylindraceus	IGG	FFS	cylindraceus_IGG_FFS	1972	110	4400	9.38	300.29	5	P2	Hybrid	5188926	19.96	10.95	10.49	25.9999		19.87	1789	81.2443
422666	glutinosus	SG	FFS	glutinosus_SG_FFS	1969	2.3	92	20.13	644.12	7		Hybrid	1605600	27.79	8.2	2.12	25.999	10	7.48	422	19.1644
422667	glutinosus	SG	FFS	glutinosus_SG_FFS	1969	10.5	420	10.25	327.86	5		Hybrid	3606402	18.07	3.07	2.81	25.999		11.38	453	20.5722
422669	glutinosus	SG	FFS	glutinosus_SG_FFS	1969	18.7	748	9.01	288.45	5		Hybrid	2316902	50.16	9.1	2.67	25.999		8.56	542	24.614
486212	glutinosus	SG	FFS	glutinosus_SG_FFS	1972	18.5	740	9.39	300.44	5		Hybrid	7432870	7.48	7.69	13.44	25.744		24.67	1304	59.2189
486213	glutinosus	SG	FFS	glutinosus_SG_FFS	1972	35.7	1428	7.88	252.08	5		Hybrid	5416306	6.64	8.41	10.42	25.9597		23.7	1163	52.8156
486214	glutinosus	SG	FFS	glutinosus_SG_FFS	1972	51	2040	9.57	306.39	5		Hybrid	2206482	15.04	14.83	6.81	25.999		14.99	1149	52.1798
486215	glutinosus	SG	FFS	glutinosus_SG_FFS	1972	50	2000	8.62	275.95	5		Hybrid	6339544	8.88	7.84	10.29	25.9718		24.86	1091	49.5459
486217	glutinosus	SG	FFS	glutinosus_SG_FFS	1972	200	8000	7.55	241.7	5		Hybrid	10807192	6.7	8.7	20.44	25.4892		23.82	1480	67.2116
486218	glutinosus	SG	FFS	glutinosus_SG_FFS	1972	51	2040	32.23	1031.36	7		Hybrid	3155064	14.01	12.29	7.68	25.999		15.84	1379	62.6249
461354	montanus	IGG	FFS	montanus_IGG_FFS	1972	200	8000	8.85	283.12	5	P3	Hybrid	9246734	16.35	10.3	16.39	25.8542	14	23.89	2069	93.96
461356	montanus	IGG	FFS	montanus_IGG_FFS	1972	10.4	416	25.63	820.03	7	P3	Hybrid	13482828	25.98	14.71	33.86	25.4135		26.87	2091	94.9591
461482	montanus	IGG	FFS	montanus_IGG_FFS	1975	57	2280	10.48	335.29	5	P3	Hybrid	7443102	19.83	10.12	13.59	25.9999		25.99	1841	83.6058
461483	montanus	IGG	FFS	montanus_IGG_FFS	1975	19.5	780	26.35	843.22	7	P3	Hybrid	7808306	17.27	10.29	14.4	25.9722		26.92	1836	83.3787
461484	montanus	IGG	FFS	montanus_IGG_FFS	1975	41	1640	10.51	336.34	5	P3	Hybrid	3599948	27.16	11.56	7.39	25.9999		15.45	1412	64.1235
461486	montanus	IGG	FFS	montanus_IGG_FFS	1975	40	1600	8.47	271.18	5	P3	Hybrid	5080458	21.19	10.9	9.9	25.9999		18.86	1878	85.2861
461779	montanus	IGG	FFS	montanus_IGG_FFS	1976	60	2400	60.22	1926.99	7	P3	Hybrid	3549086	54.75	7.87	3.67	25.9999		9.6	743	33.7421
461780	montanus	IGG	FFS	montanus_IGG_FFS	1976	200	8000	36.14	1156.49	7	P3	Hybrid	7144328	50.63	9.22	8.09	25.9999		16.84	1478	67.1208
422650	montanus	SG	FFS	montanus_SG_FFS	1969	2.3	92	22.71	726.59	7	P2	Hybrid	1359734	69.36	6.23	0.92	25.9999	14	4.2	108	4.90463
422651	montanus	SG	FFS	montanus_SG_FFS	1969	2	80	13.97	446.96	7	P2	Hybrid	1834986	43.03	13.2	3.69	25.9999		10.43	493	22.3887
422654	montanus	SG	FFS	montanus_SG_FFS	1969	48	1920	8.6	275.11	5		Hybrid	7356364	17.05	12.14	18.5	25.7568		26.58	1959	88.9646
422655	montanus	SG	FFS	montanus_SG_FFS	1969	20	800	8.45	270.43	5		Hybrid	8507178	47.27	8.12	9.33	25.9999		21.52	1404	63.7602
422656	montanus	SG	FFS	montanus_SG_FFS	1969	31	1240	28.95	926.42	7		Hybrid	7491246	46.09	9.97	10.71	25.9999		23.78	1420	64.4868
422657	montanus	SG	FFS	montanus_SG_FFS	1969	33	1320	8.54	273.25	5		Hybrid	8336744	17.87	11.31	18.43	25.7596		27.27	1842	83.6512
486219	montanus	SG	FFS	montanus_SG_FFS	1972	5.5	220	22.01	704.28	7		Hybrid	8347394	13.69	15.2	21.73	25.6443		25.81	1897	86.149
486221	montanus	SG	FFS	montanus_SG_FFS	1972	13	520	18.04	577.38	7		Hybrid	11692244	10.47	15.1	37.77	25.3707		25.06	2150	97.6385
486222	montanus	SG	FFS	montanus_SG_FFS	1972	8	320	24.8	793.69	7		Hybrid	4697492	17.9	14.53	13.35	25.9999		23.74	1736	78.8374
486223	montanus	SG	FFS	montanus_SG_FFS	1972	28	1120	9.95	318.25	5		Hybrid	5726456	76.29	10.87	4.17	25.9999		11.51	610	27.7021
461328	welleri	IGG	FFS	welleri_IGG_FFS	1970	5.3	212	22.25	712.01	7	P5	Hybrid	1732242	40.95	3.64	1.36	26		6.27	268	12.1708
461331	welleri	IGG	FFS	welleri_IGG_FFS	1970	5	200	27.22	871.11	7	P5	Hybrid	2286236	41.53	3.39	1.73	26		7.95	303	13.7602
461380	welleri	IGG	FFS	welleri_IGG_FFS	1972	52	2080	10.5	336.15	5	P5	Hybrid	5286056	6.35	14.81	22.28	26		35.64	2107	95.6857
461382	welleri	IGG	FFS	welleri_IGG_FFS	1972	200	8000	12.83	410.6	5	P6	Hybrid	8249458	6.7	15.41	35.07	26		55.3	2135	96.9573
461386	welleri	IGG	FFS	welleri_IGG_FFS	1972	200	8000	10.83	346.65	5	P5	Hybrid	8671090	6.63	11.74	28.4	26		44.81	2137	97.0481
461387	welleri	IGG	FFS	welleri_IGG_FFS	1972	30	1200	9.15	292.71	5	P5	Hybrid	6741162	7.98	12.2	23.63	26		38.96	2087	94.7775
461389	welleri	IGG	FFS	welleri_IGG_FFS	1972	200	8000	12.27	392.53	5	P6	Hybrid	13040746	5.83	15.26	54.15	26		80.05	2156	97.911
461391	welleri	IGG	FFS	welleri_IGG_FFS	1972	200	8000	9.8	313.55	5	P6	Hybrid	7184570	6.06	14.94	30.03	26		46.32	2147	97.5023
461395	welleri	IGG	FFS	welleri_IGG_FFS	1972	200	8000	11.76	376.2	5	P5	Hybrid	14693208	6.72	8.75	36.12	26		55.15	2145	97.4114
461315	yonahlossee	IGG	FFS	yonahlossee_IGG_FFS	1970	1	2010	29.21	934.68	7	P2	Rayna	8160012	31.18	3.35	4.4	26	27	14.78	789	35.8311
461318	yonahlossee	IGG	FFS	yonahlossee_IGG_FFS	1970	5.5	330	23.82	762.37	7	P1	Hybrid	14890216	28.8	4.48	8.51	26		21.98	1437	65.2589
461319	yonahlossee	IGG	FFS	yonahlossee_IGG_FFS	1970	12.3	715	6.7	214.4	5	P1	Rayna	2976706	28.68	8.84	3.97	26		10.3	1150	52.2252
461320	yonahlossee	IGG	FFS	yonahlossee_IGG_FFS	1970	20.6	1158	6.07	194.22	5	P1	Rayna	1359832	32.52	9.63	2.26	26		6.84	739	33.5604
461350	yonahlossee	IGG	FFS	yonahlossee_IGG_FFS	1972	112	7100	9.73	311.31	5	P1	Rayna	9275360	5.23	25.34	50.67	25.5329		41.02	2202	100
461351	yonahlossee	IGG	FFS	yonahlossee_IGG_FFS	1972	68.5	3800	9.62	307.71	5	P1	Rayna	8436116	5.66	27.46	47.86	25.5641		41.42	2200	99.9092
461352	yonahlossee	IGG	FFS	yonahlossee_IGG_FFS	1972	78.2	5842	7.88	252.11	5	P1	Hybrid	4028808	7.76	21.01	18.97	26		29.83	2146	97.4569
461353	yonahlossee	IGG	FFS	yonahlossee_IGG_FFS	1972	98.4	6240	9.2	294.3	5	P1	Rayna	5635612	5.89	26.89	30.7	25.8795		41.45	2187	99.3188
461355	yonahlossee	IGG	FFS	yonahlossee_IGG_FFS	1972	12	1020	8.17	261.34	5		Rayna	7893230	6.19	22.11	34.24	25.7886		41.96	2185	99.228
461418	yonahlossee	IGG	FFS	yonahlossee_IGG_FFS	1970	46.1	2305	16.49	527.66	5	P1	Rayna	10090094	4.13	29.03	69.66	25.3876		38.62	2202	100
422659	yonahlossee	SG	FFS	yonahlossee_SG_FFS	1969	12	480	25.9	828.85	7	P8	Hybrid	7017210	26.52	5.49	5.76	26	19	17.39	840	38.1471
422660	yonahlossee	SG	FFS	yonahlossee_SG_FFS	1969	7.3	292	10.38	332.19	5	P6	Hybrid	1007022	28.59	15.73	2.45	26		7.71	596	27.0663
422661	yonahlossee	SG	FFS	yonahlossee_SG_FFS	1969	7.71	308.4	10.16	325.01	5	P8	Hybrid	765006	34.89	10.45	1.32	26		5.06	277	12.5795
422663	yonahlossee	SG	FFS	yonahlossee_SG_FFS	1969	2.18	87.2	22.11	707.59	7	P8	Hybrid	2251126	47.91	3.8	1.29	26		6.45	191	8.67393
422664	yonahlossee	SG	FFS	yonahlossee_SG_FFS	1969	24.1	964	8.79	281.14	5	P8	Hybrid	4488490	30.55	4.46	3.11	26		10.88	591	26.8392
422683	yonahlossee	SG	FFS	yonahlossee_SG_FFS	1974	200	8000	8.97	287.04	5	P6	Hybrid	12199486	4.97	24.76	65.94	25.2881		29.45	2202	100
422684	yonahlossee	SG	FFS	yonahlossee_SG_FFS	1974	200	8000	9.47	303.06	5	P8	Hybrid	12971398	4.52	22.01	65.93	25.2882		26.8	2202	100
422662	yonahlossee	SG	FFS	yonahlossee_SG_FFS	1969	18.7	748	25.93	829.83	7	P6	Hybrid	4330068	29.53	3.99	3.29	26		12.27	555	25.2044
RCB_1026	cylindraceus	IGG	Liver	cylindraceus_IGG_Fresh	2018	194	19400	9.6	576	13	PA4	PPS	9355336	3.24	22.91	41.54	25.4815	38.75	24.51	2065	93.7784
RCB_1028	yonahlossee	IGG	Liver	cylindraceus_IGG_Fresh	2018	714	71400	10.58	634.8	13	PA4	PPS	7727952	3.91	25.11	34.92	25.5727		22.52	2177	98.8647
RCB_1029	cylindraceus	IGG	Liver	cylindraceus_IGG_Fresh	2018	240	24000	7.42	445.2	13	PA5	PPS	8259400	3.48	23.8	37.62	25.5316		24.38	2077	94.3233
RCB_1031	cylindraceus	IGG	Liver	cylindraceus_IGG_Fresh	2018	596	59600	17	1020	13	PA4	PPS	7125236	3.03	31.56	59.21	25.3378		20.5	2200	99.9092
RCB_1033	cylindraceus	IGG	Liver	cylindraceus_IGG_Fresh	2018	378	37800	6.7	402	13	PA5	PPS	5304250	3.59	21.03	20.46	25.9775		27.31	1494	67.8474
RCB_1049	glutinosus	SG	Liver	glutinosus_SG_Fresh	2018	123	12300	12.92	775.2	13	PA8	PPS	9498238	2.88	29.76	79.73	25.1254	59.965	11.92	2199	99.8638
RCB_1050	glutinosus	SG	Liver	glutinosus_SG_Fresh	2018	152	15200	11.78	706.8	13	PA8	PPS	20510992	3.38	23.36	87.84	25.1138		16.34	2137	97.0481
RCB_1056	glutinosus	SG	Liver	glutinosus_SG_Fresh	2018	1040	104000	13.52	811.2	14	PA8	PPS	11275562	3.05	29.98	88.79	25.999		85.36	2202	100
RCB_1067	glutinosus	SG	Liver	glutinosus_SG_Fresh	2018	1200	120000	11.73	703.8	14	PA9	PPS	3086604	2.99	46.01	54.49	25.1835		11.07	2201	99.9546
RCB_1068	yonahlossee	SG	Liver	glutinosus_SG_Fresh	2018	304	30400	9.25	555	13	PA9	PPS	3831984	2.66	27.84	23.21	25.4308		25.93	967	43.9146
RCB_1069	yonahlossee	SG	Liver	glutinosus_SG_Fresh	2018	362	36200	8	480	13	PA9	PPS	4130618	4.06	26.04	25.73	25.3887		29.76	658	29.8819
KAO_200	montanus	IGG	Liver	montanus_IGG_Fresh	2018	416	41600	13.24	794.4	13	PA10	PPS	12090540	3.13	33.43	113.97	25.1228	51.8625	15.33	2202	100
KAO_201	montanus	IGG	Liver	montanus_IGG_Fresh	2018	954	95400	15.39	923.4	13	PA9	PPS	7361768	3.02	37.1	78.48	25.1784		14.98	2201	99.9546
KAO_209	montanus	IGG	Liver	montanus_IGG_Fresh	2018	238	23800	10.25	615	13	PA11	PPS	8077956	3.18	23.32	37.82	25.3702		18.12	2077	94.3233
RCB_1012	montanus	IGG	Liver	montanus_IGG_Fresh	2018	103	10300	12.07	724.2	14	PA11	PPS	5796260	3.25	23.79	24.73	25.5661		21.89	1680	76.2943
RCB_1013	montanus	IGG	Liver	montanus_IGG_Fresh	2018	119	11900	14.83	889.8	14	PA9	PPS	2250768	3.3	21.86	9.66	25.9999		16	847	38.465
RCB_1014	montanus	IGG	Liver	montanus_IGG_Fresh	2018	622	62200	13.05	783	13	PA10	PPS	3999076	3.13	35.43	37.02	25.3782		16.47	2199	99.8638
RCB_1017	montanus	IGG	Liver	montanus_IGG_Fresh	2018	496	49600	12.55	753	13	PA10	PPS	12984624	3.28	27.38	73.85	25.1896		17.44	2201	99.9546
RCB_1020	montanus	IGG	Liver	montanus_IGG_Fresh	2018	1260	126000	13.6	816	14	PA10	PPS	8189042	3.53	25.91	39.37	25.3556		17.07	2195	99.6821
KAO_189	montanus	SG	Liver	montanus_SG_Fresh	2018	796	79600	15.02	901.2	13	PA9	PPS	14820640	3.42	26.7	88.31	25.1585	87.25	15.97	2202	100
KAO_197	montanus	SG	Liver	montanus_SG_Fresh	2018	1820	182000	8.95	537	14	PA11	PPS	6713338	2.66	29.22	44.59	25.314		15.62	2199	99.8638
KAO_199	montanus	SG	Liver	montanus_SG_Fresh	2018	328	32800	9.3	558	13	PA11	PPS	8484834	3.87	24.79	39.81	25.3517		18.42	2151	97.6839
RCB_1011	montanus	SG	Liver	montanus_SG_Fresh	2018	482	48200	16.92	1015.2	13	PA5	PPS	9289892	2.91	35.31	95.77	25.1462		15.04	2202	100
RCB_1045	montanus	SG	Liver	montanus_SG_Fresh	2018	568	56800	13.4	804	13	PA10	PPS	24088888	3.32	26.89	138.62	25.101		16.88	2202	100
RCB_1046	montanus	SG	Liver	montanus_SG_Fresh	2018	1020	102000	29.37	1762.2	13	PA5	PPS	4811860	3.05	39.68	61.48	25.2277		14.73	2200	99.9092
RCB_1047	montanus	SG	Liver	montanus_SG_Fresh	2018	1160	116000	14.38	862.8	14	PA9	PPS	9535316	3.02	36.18	102.01	25.1372		14.98	2201	99.9546
RCB_1048	montanus	SG	Liver	montanus_SG_Fresh	2018	512	51200	13.49	809.4	13	PA10	PPS	11972400	2.93	35.22	127.41	25.1099		14.81	2202	100
KAO_210	welleri	IGG	Liver	welleri_IGG_Fresh	2018	832	83200	15.03	901.8	16	PA12	PPS	6984346	3.46	25.98	39.45	26		40.46	2196	99.7275
KAO_204	yonahlossee	IGG	Liver	yonahlossee_IGG_Fresh	2018	550	55000	16.6	996	13	PB3	PPS	5062290	3.3	23.06	21.9	26	34.4386	24.79	1933	87.7838
KAO_205	yonahlossee	IGG	Liver	yonahlossee_IGG_Fresh	2018	1520	152000	13.2	792	14	PB4	PPS	3838096	2.99	39.05	43.03	25.6275		27.14	2202	100
KAO_206	yonahlossee	IGG	Liver	yonahlossee_IGG_Fresh	2018	141	14100	11.5	690	13	PB4	PPS	5174140	3.29	27.79	34.22	25.789		28.33	2174	98.7284
KAO_207	yonahlossee	IGG	Liver	yonahlossee_IGG_Fresh	2018	672	67200	16.4	984	13	PB3	PPS	7420298	2.98	36.23	78.13	25.3456		26.06	2202	100
RCB_1030	yonahlossee	IGG	Liver	yonahlossee_IGG_Fresh	2018	500	27500	9	540	16	PB4	PPS	4098860	4.23	27.09	24.38	26		25.48	1998	90.7357
RCB_1035	yonahlossee	IGG	Liver	yonahlossee_IGG_Fresh	2018	302	30200	10.1	606	13	PB4	PPS	1401506	3.3	24.92	7.1	26		12.73	636	28.8828
RCB_1036	yonahlossee	IGG	Liver	yonahlossee_IGG_Fresh	2018	1540	154000	14.1	846	14	PB3	PPS	4383388	3.12	31.82	32.31	25.8357		27.65	2200	99.9092
RCB_1057	yonahlossee	SG	Liver	yonahlossee_SG_Fresh	2018	302	30200	9.4	564	13	PB4	PPS	1643130	3.75	26.59	9.37	26	34.69	16.75	759	34.4687
RCB_1058	yonahlossee	SG	Liver	yonahlossee_SG_Fresh	2018	1380	138000	14.58	874.8	14	PB3	PPS	3846462	3.25	47.42	67.09	25.2832		20.87	100
RCB_1059	yonahlossee	SG	Liver	yonahlossee_SG_Fresh	2018	1038	103800	15.1	906	13	PB3	PPS	2210034	3.36	40.69	27.61	25.6882		19.32	99.7275
													0.101161
